# Supplementary material for: 3D Binder-Free Mo@CoO Electrodes Directly Manufactured in One Step via Electric Discharge Machining for In-Plane Microsupercapacitor Application
Source: Micromachines (Basel). 2024 Oct 24;15(11):1294. doi: 10.3390/mi15111294 (PMC11596131; doi:10.3390/mi15111294)
Supplement: Supplementary file 1 [file micromachines-15-01294-s001.zip]

Archive with 1 entries (1 files):
- micromachines-3249994-supplementary.pdf
